# Supplementary material for: Protein Profiling of Placental Extracellular Vesicles in Gestational Diabetes Mellitus
Source: Int J Mol Sci. 2024 Feb 6;25(4):1947. doi: 10.3390/ijms25041947 (PMC10887986; doi:10.3390/ijms25041947)
Supplement: Supplementary file 1 [file ijms-25-01947-s001.zip]

Archive with 1 entries (1 files):
- ijms-2829137-supplementary.pdf
